# Supplementary material for: Genome-Wide Characterization and Expression of Two-Component System Genes in Cytokinin-Regulated Gall Formation in Zizania latifolia
Source: Plants (Basel). 2020 Oct 22;9(11):1409. doi: 10.3390/plants9111409 (PMC7690396; doi:10.3390/plants9111409)
Supplement: Supplementary file 1 [file plants-09-01409-s001.zip]

Archive with 8 entries (6 files):
- plants-958153-supplementary-forconversion/
- plants-958153-supplementary-forconversion/manuscript and supplement/
- plants-958153-supplementary-forconversion/manuscript and supplement/Supplementary Figures.docx
- plants-958153-supplementary-forconversion/manuscript and supplement/Supplementary Materials.docx
- plants-958153-supplementary-forconversion/manuscript and supplement/Table 1-Table3.xlsx
- plants-958153-supplementary-forconversion/manuscript and supplement/Table S1.xlsx
- plants-958153-supplementary-forconversion/manuscript and supplement/Table S2.xlsx
- plants-958153-supplementary-forconversion/manuscript and supplement/Table S3.xlsx
