# Supplementary material for: Genome-Wide Characterization and Expression of Two-Component System Genes in Cytokinin-Regulated Gall Formation in Zizania latifolia
Source: Plants (Basel). 2020 Oct 22;9(11):1409. doi: 10.3390/plants9111409 (PMC7690396; doi:10.3390/plants9111409)
Supplement: Supplementary file 1 [file plants-09-01409-s001.zip › plants-958153-supplementary-forconversion/manuscript and supplement/Table 1-Table3.xlsx]

## Sheet: Table 1
Table 1. HK(L) proteins in Zizania Latifolia
Gene ID	Gene name	Charactera	Gene family	Counterpart	Score(bits)	Identity(%)	Length (aa)	Molecular weight(kDa)	Isoelectric point(PI)	number of TM	Subcellular localizationb
Zlat_10043954	ZlCHK1	HisKA, HATPase_c, CHASE, REC, TM	Cytokinin Receptor	AHK2	532	65	609	67.56	7.26	4	endomembrane system
Zlat_10043955	ZlCHK2	HisKA, HATPase_c, REC	Cytokinin Receptor	AHK2	207	46	445	49.66	6.65	0	nucleus
Zlat_10033100	ZlCHK3	HisKA, HATPase_c, REC	Cytokinin Receptor	AHK3	673	61	570	63.2	6.72	0	nucleus
Zlat_10033475	ZlCHK4	HisKA, HATPase_c, CHASE, REC, TM	Cytokinin Receptor	AHK3	1045	63	861	95.89	8.55	1	nucleus
Zlat_10002572	ZlCHK5	HisKA, HATPase_c, CHASE, REC, TM	Cytokinin Receptor	AHK4	746	68	907	99.75	6.02	2	endomembrane system
Zlat_10008874	ZlCHK6	HisKA, HATPase_c, CHASE, REC, TM	Cytokinin Receptor	AHK4	202	72	430	48.69	5.58	1	organelle membrane
Zlat_10009428	ZlCHK7	HisKA, HATPase_c, CHASE, REC, TM	Cytokinin Receptor	AHK4	620	69	618	69.42	5.27	1	nucleus
Zlat_10007870	ZlCHK8	HisKA, HATPase_c, CHASE, REC, TM	Cytokinin Receptor	AHK4	335	55	716	78.44	5.41	1	nucleus
Zlat_10005586	ZlCKI1	HisKA, HATPase_c, REC		CKI1	330	36	810	89.62	5.81	0	nucleus
Zlat_10007295	ZlERS1	HisKA, HATPase_c, GAF, TM	Ethylene Receptor	ETR1	900	74	636	70.93	6.86	3	endomembrane system
Zlat_10019946	ZlERS2	HisKA, HATPase_c, GAF	Ethylene Receptor	ETR1	380	65	314	34.48	5.29	0	nucleus
Zlat_10028651	ZlERS3	HisKA, HATPase_c, GAF, TM	Ethylene Receptor	ETR1	879	75	635	70.79	6.82	3	endomembrane system
Zlat_10043320	ZlETR1	HisKA, HATPase_c, GAF, REC, TM	Ethylene Receptor	ETR2	549	47	842	93.21	6.89	4	plasma membrane
Zlat_10010084	ZlETR2	HisKA, HATPase_c, GAF, REC, TM	Ethylene Receptor	EIN4	669	51	759	85.01	6.21	3	endomembrane system
Zlat_10043113	ZlETR3	HisKA, HATPase_c, GAF, REC, TM	Ethylene Receptor	EIN4	662	51	758	84.99	6.18	3	plasma membrane
Zlat_10044950	ZlETR4	HisKA, HATPase_c, GAF, REC	Ethylene Receptor	EIN4	302	39	507	54.79	7.52	0	nucleus
Zlat_10007862	ZlPHYA	HisKA, HATPase_c, GAF, PAS	Phytochrome	PHYA	1456	64	1128	125.1	5.78	0	nucleus
Zlat_10002747	ZlPHYB	HisKA, HATPase_c, GAF, PAS	Phytochrome	PHYA	1439	63	1129	125.24	5.83	0	nucleus
Zlat_10036932	ZlPHYC	HisKA, HATPase_c, GAF, PAS	Phytochrome	PHYB	1736	75	1190	130.73	5.72	0	organelle membrane
Zlat_10005292	ZlPHYD	HisKA, HATPase_c, GAF, PAS	Phytochrome	PHYB	1710	75	1178	123.76	5.69	0	nucleus
Zlat_10007618	ZlPHYE	HisKA, HATPase_c, GAF, PAS	Phytochrome	PHYC	1384	59	1137	125.65	5.62	0	chloroplast
Zlat_10046362	ZlPDK1	HATPase_c	Pyruvate dehydrogenase kinase	PDK	530	74	363	40.77	6.08	0	chloroplast
Zlat_10041425	ZlPDK2	HATPase_c	Pyruvate dehydrogenase kinase	PDK	521	72	363	40.73	6.33	0	chloroplast
Zlat_10030552	ZlPDK3	HATPase_c	Pyruvate dehydrogenase kinase	PDK	551	76	363	40.91	6.68	0	nucleus
Zlat_10018898	ZlPDK4	HATPase_c	Pyruvate dehydrogenase kinase	PDK	555	73	405	44.76	6.84	0	chloroplast
a Character indicate conserved histidine-kinase domain (HK), receiver domain (Rec), CHASE domain for cytokinin binding (CHASE), and chromophore-binding domain (PHY).
b Subcellular localization predicted with BUSCA (Bologna Unified Subcellular Component Annotator)

## Sheet: Table 2
Table 2. HP proteins in Zizania Latifolia
Gene ID	Gene name	Charactera	Gene family	Counterpart	Score(bits)	Identity(%)	Length (aa)	Molecular weight(kDa)	Isoelectric point(PI)	Subcellular localizationb
Zlat_10020936	ZlHP1	HPt	HPt	AHP1	117	20	210	23.93	8.57	organelle membrane
Zlat_10031305	ZlHP2	HPt	HPt	AHP1	115	50	146	16.63	5.28	nucleus
Zlat_10002667	ZlHP3	pseudo-HPt	pseudo-HPt	AHP4	162	61	276	30.89	7.11	extracellular space
Zlat_10013094	ZlHP4	HPt	HPt	AHP4	184	59	151	17.84	8.33	nucleus
Zlat_10015279	ZlHP5	pseudo-HPt	pseudo-HPt	AHP4	187	59	158	18.03	8.2	nucleus
Zlat_10032102	ZlHP6	pseudo-HPt	pseudo-HPt	AHP4	197	63	151	17.42	7.55	nucleus
Zlat_10034774	ZlHP7	HPt	HPt	AHP5	125	46	149	16.78	4.71	nucleus
Zlat_10034845	ZlHP8	HPt	HPt	AHP5	125	46	149	16.79	4.66	nucleus
a Character indicate whether the proteins possess a conserved His-containing phosphotransfer domain (HPt) or a pseudo-HPt lacking the His phosphorylation site
b Subcellular localization predicted with BUSCA (Bologna Unified Subcellular Component Annotator)

## Sheet: Table 3
Table 3. RR proteins in Zizania Latifolia
Gene ID	Gene name	Charactera	Gene family	Counterpart	Score(bits)	Identity(%)	Length (aa)	Molecular weight(kDa)	Isoelectric point(PI)	Subcellular localizationb
Zlat_10022933	ZlRRA1	REC	Type A	ARR3	103	61	167	16.23	5.71	nucleus
Zlat_10026415	ZlRRA2	REC	Type A	ARR3	110	65	175	16.16	6.84	chloroplast
Zlat_10028329	ZlRRA3	REC	Type A	ARR3	129	64	143	15.11	9.46	nucleus
Zlat_10028974	ZlRRA4	REC	Type A	ARR3	129	64	137	14.75	6.59	nucleus
Zlat_10030869	ZlRRA5	REC	Type A	ARR3	124	54	258	28.13	5.99	extracellular space
Zlat_10032021	ZlRRA6	REC	Type A	ARR3	121	52	269	29.31	7.6	plasma membrane
Zlat_10033406	ZlRRA7	REC	Type A	ARR6	152	64	165	17.89	9.1	chloroplast outer membrane
Zlat_10001454	ZlRRA8	REC	Type A	ARR8	200	72	234	25.56	4.83	nucleus
Zlat_10017478	ZlRRA9	REC	Type A	ARR8	99.4	59	187	21.08	6.81	nucleus
Zlat_10003241	ZlRRA10	REC	Type A	ARR9	112	72	76	8.31	8.71	extracellular space
Zlat_10016677	ZlRRA11	REC	Type A	ARR9	204	57	215	24.01	6.06	nucleus
Zlat_10020468	ZlRRA12	REC	Type A	ARR9	137	81	176	19.42	6.74	nucleus
Zlat_10029578	ZlRRA13	REC	Type A	ARR9	134	57	231	25.92	4.07	extracellular space
Zlat_10044807	ZlRRA14	REC	Type A	ARR9	220	70	196	22.08	6.05	nucleus
Zlat_10024295	ZlRRB1	REC, Myb	Type B	ARR1	352	57	689	73.95	5.99	nucleus
Zlat_10041210	ZlRRB2	REC, Myb	Type B	ARR1	356	57	688	73.83	6.13	nucleus
Zlat_10019278	ZlRRB3	REC, Myb	Type B	ARR2	186	39	353	40.14	7.07	nucleus
Zlat_10010976	ZlRRB4	REC, Myb	Type B	ARR10	278	42	627	68.56	5.95	nucleus
Zlat_10006425	ZlRRB5	REC, Myb	Type B	ARR11	128	62	179	20.47	4.81	nucleus
Zlat_10007685	ZlRRB6	REC, Myb	Type B	ARR11	47.4	30	340	36.56	5.61	cytoplasm
Zlat_10010099	ZlRRB7	REC, Myb	Type B	ARR11	328	50	583	65.13	5.04	nucleus
Zlat_10033001	ZlRRB8	REC, Myb	Type B	ARR11	348	54	580	65.07	5.16	nucleus
Zlat_10007027	ZlRRB9	REC, Myb	Type B	ARR12	321	49	707	76.01	6.25	nucleus
Zlat_10018529	ZlRRB10	REC, Myb	Type B	ARR12	343	55	694	76.02	5.87	nucleus
Zlat_10018563	ZlRRB11	REC, Myb	Type B	ARR12	322	66	693	75.34	6.2	nucleus
Zlat_10022449	ZlRRB12	REC, Myb	Type B	ARR12	336	59	621	68.29	5.88	nucleus
Zlat_10028769	ZlRRB13	REC, Myb	Type B	ARR12	348	60	626	68.84	5.8	nucleus
Zlat_10041971	ZlRRB14	REC, Myb	Type B	ARR14	106	46	299	31.15	6.61	nucleus
Zlat_10027036	ZlRRC1	REC	Type C	ARR24	66.6	40	128	13.85	5.69	nucleus
Zlat_10029496	ZlRRC2	REC	Type C	ARR24	67.8	41	129	13.8	5.68	nucleus
Zlat_10006383	ZlPRR1	Pseudo-REC, CCT	Pseudo	APRR1	306	39	518	57.68	6.34	nucleus
Zlat_10008561	ZlPRR2	Pseudo-REC, CCT	Pseudo	APRR7	318	41	764	82.49	8.52	chloroplast outer membrane
Zlat_10024918	ZlPRR3	Pseudo-REC, CCT	Pseudo	APRR7	347	40	742	81.17	6.23	nucleus
Zlat_10017908	ZlPRR4	Pseudo-REC, CCT	Pseudo	APRR5	228	39	629	70.06	6.78	nucleus
Zlat_10023948	ZlPRR5	Pseudo-REC, CCT	Pseudo	APRR5	212	53	684	74.99	8.21	nucleus
Zlat_10035513	ZlPRR6	Pseudo-REC, CCT	Pseudo	APRR5	215	54	682	75.18	8.44	nucleus
a Character indicate receiver domain (REC), pseudo-receiver domain (Pseudo-REC) lacking the conserved D, Myb-like domain (Myb), plant-specific CCT motif found in clock proteins.
b Subcellular localization predicted with BUSCA (Bologna Unified Subcellular Component Annotator)
