# Supplementary material for: Genome-Wide Characterization and Expression of Two-Component System Genes in Cytokinin-Regulated Gall Formation in Zizania latifolia
Source: Plants (Basel). 2020 Oct 22;9(11):1409. doi: 10.3390/plants9111409 (PMC7690396; doi:10.3390/plants9111409)
Supplement: Supplementary file 1 [file plants-09-01409-s001.zip › plants-958153-supplementary-forconversion/manuscript and supplement/Table S1.xlsx]

## Sheet: Sheet1
Table S1 Summary of the two-component system(TCS) gene numbers identified in plants
Species	HK(L)	HP(Pseudo-HP)	Type-A RR	Type-B RR	Type-C RR	Pseudo RR	Total	References
Physcomitrella patens	18	3	7	5	2	4	39	Ishida et al., 2010
Arabidopsis thaliana	17(9)	6(1)	10	12	2	9	56	Schaller et al.,2008
Lotus japonicus	14	7	7	11	1	5	40	Ishida et al., 2009
Glycine max (soybean)	36(15)	13	18	15	3	13	98	Mochida et al.,2010
Brassica rapa (Chinese Cabbage)	20(9)	8(1)	21	17	4	15	85	Liu et al., 2014
Solanum lycopersicum (tomato)	20(11)	6(2)	7	23	1	8	65	He et al., 2016
Cucumis sativus L (Cucumber)	18(8)	7(2)	8	8	0	5	46	He et al., 2016
Citrullus lanatus (watermelon)	19(9)	6(2)	8	10	1	5	49	He et al., 2016
Triticum aestivum L(Wheat)	7	10	41	2	0	2	45	Gahlaut et al.,2014
Zea mays(maize)	11(3)	9(2)	16	9	3	11	59	Chu et al., 2011
Oryza sativa(rice)	11(3)	5(3)	13	13	2	8	52	Pareek et al., 2006
Zizania Latifolia(Jiaobai)	25(4)	8(3)	14	14	2	6	69	this work
HK(L),HP,and RR represent His-kinase or like, phosphotransfer, and responseregulator protein, respectively.
				J
