# Supplementary material for: Genome-Wide Characterization and Expression of Two-Component System Genes in Cytokinin-Regulated Gall Formation in Zizania latifolia
Source: Plants (Basel). 2020 Oct 22;9(11):1409. doi: 10.3390/plants9111409 (PMC7690396; doi:10.3390/plants9111409)
Supplement: Supplementary file 1 [file plants-09-01409-s001.zip › plants-958153-supplementary-forconversion/manuscript and supplement/Table S2.xlsx]

## Sheet: Kaks
Table S2. The Ka/Ks ratios of duplicated TCS genes in Zizania Latifolia
Sequence1	Sequence2	Method	ka	ks	ka/ks	Evolutionary Selection	P-Value(Fisher)	Length
ZlETR3	ZlETR2	MA	0.0313027	0.141469	0.221268	purifying	5.03744e-18	2271
ZlERS3	ZlPHYD	MA	0.0275652	0.153167	0.179968	purifying	2.68829e-31	3318
ZlERS3	ZlERS1	MA	0.0239486	0.182015	0.131575	purifying	1.06994e-25	1902
ZlPHYA	ZlPHYB	MA	0.0300492	0.16924	0.177554	purifying	5.58446e-35	3381
ZlPDK3	ZlPDK4	MA	1.02531	0.922726	1.11118	diversifying	0.0173384	1032
ZlPDK2	ZlPDK4	MA	1.01453	0.956448	1.06072	diversifying	0.167968	1026
ZlPDK1	ZlPDK4	MA	1.0139	0.956394	1.06012	diversifying	0.18315	1029
ZlPDK2	ZlPDK3	MA	0.0871961	0.530657	0.164317	purifying	2.53452e-37	1089
ZlPDK1	ZlPDK3	MA	0.0837417	0.589839	0.141974	purifying	3.45273e-44	1089
ZlPDK1	ZlPDK2	MA	0.0299163	0.174584	0.171357	purifying	4.61363e-13	1089
ZlHP7	ZlHP8	MA	0.0188493	0.0530139	0.355553	purifying	0.0722102	447
ZlHP7	ZlHP2	MA	0.176354	0.821787	0.214598	purifying	2.46829e-18	435
ZlHP6	ZlHP5	MA	0.0156493	0.164311	0.0952422	purifying	1.09011e-07	450
ZlRRB2	ZlRRB1	MA	0.033624	0.147649	0.227729	purifying	3.90817e-16	2055
ZlPRR6	ZlPRR5	MA	0.0780657	0.0853988	0.914131	purifying	0.557431	2034
ZlRRB8	ZlRRB7	MA	0.0336395	0.180284	0.186592	purifying	2.29625e-19	1731
ZlRRC2	ZlRRC1	MA	0.0583432	0.400042	0.145843	purifying	1.55162e-08	381
ZlRRB13	ZlRRB12	MA	0.041917	0.18727	0.223832	purifying	1.21385e-17	1854
ZlRRA4	ZlRRA3	MA	0.0408533	0.220864	0.18497	purifying	2.88761e-06	408
Ks: number of synonymous substitutions per synonymous site; Ka: number of nonsynonymous substitutions per nonsynonymous site. When Ka/Ks=1, neutral evolution; Ka/Ks < 1, purifying selection; Ka/Ks > 1, diversifying selection
