# Supplementary material for: Genome-Wide Characterization and Expression of Two-Component System Genes in Cytokinin-Regulated Gall Formation in Zizania latifolia
Source: Plants (Basel). 2020 Oct 22;9(11):1409. doi: 10.3390/plants9111409 (PMC7690396; doi:10.3390/plants9111409)
Supplement: Supplementary file 1 [file plants-09-01409-s001.zip › plants-958153-supplementary-forconversion/manuscript and supplement/Table S3.xlsx]

## Sheet: Sheet1
Table S3 primers in our study
Name of gene	Forward primer (5′ - 3′)	Reverse primer (5′- 3′)
Actin	CGAGCTGCGTGTGGCACCTG	CATTGCTGGGCAGTTGAAGG
ZlCHK1	AAGATAGTTGTTAGGCTGTA	TGTTTGCGTGTTGGA
ZlPHYA	ACACTCAGGGCACCAC	CATCCTCCTCATTCTCG
ZlRRA5	CTCGCAATACTTCCCTTTCC	AGCCGTTTGACCATCTGTG
ZlRRA7	TCACCGACTACTGGATGCC	CCCTGAGCTTGGACGACT
ZlRRA8	TACTACCGTGGATTCTGG	AACCCTTGACCCTCTTC
ZlRRA9	GCAACACCGTGAGCAG	GAAGAAAGAAACCAGCAAA
ZlRRA10	CCGACTACTGGATGCC	CGTTCTCCGACGACAT
ZlRRB7	AGTCACAAGGGAACATC	TTCTAACTGGGAATCAA
ZlPRR1	TAGATGTGGAAATCGGTTAG	TGTTACTTCTGTCGGTTGTG
